# Supplementary material for: Lactobacillus johnsonii L531 Ameliorates Salmonella enterica Serovar Typhimurium Diarrhea by Modulating Iron Homeostasis and Oxidative Stress via the IRP2 Pathway
Source: Nutrients. 2023 Feb 23;15(5):1127. doi: 10.3390/nu15051127 (PMC10005772; doi:10.3390/nu15051127)
Supplement: Supplementary file 1 [file nutrients-15-01127-s001.zip]

Archive with 1 entries (1 files):
- nutrients-2127024-Supplemental Materials.pdf
